# Supplementary material for: Genome-Wide Analysis of Glycoside Hydrolase Family 35 Genes and Their Potential Roles in Cell Wall Development in Medicago truncatula
Source: Plants (Basel). 2021 Aug 10;10(8):1639. doi: 10.3390/plants10081639 (PMC8401519; doi:10.3390/plants10081639)
Supplement: Supplementary file 1 [file plants-10-01639-s001.zip]

Archive with 5 entries (5 files):
- Additional file S1.xlsx
- Additional file S2.xlsx
- Additional file S3.xlsx
- Additional file S4.xlsx
- Figure S1.png
