# Supplementary material for: Genome-Wide Analysis of Glycoside Hydrolase Family 35 Genes and Their Potential Roles in Cell Wall Development in Medicago truncatula
Source: Plants (Basel). 2021 Aug 10;10(8):1639. doi: 10.3390/plants10081639 (PMC8401519; doi:10.3390/plants10081639)
Supplement: Supplementary file 1 [file plants-10-01639-s001.zip › Additional file S1.xlsx]

## Sheet: Medicago-Medicago
Additional file 1 All tandem and segmental duplicated MtBGAL gene pairs in Medicago.
Duplicated Type	MtBGAL Gene Name	MtBGAL Gene ID	MtBGAL Gene Name	MtBGAL Gene ID	Ka	Ks	Ka/Ks	Effective Len	Average S-sites	Average N-sites	Selection pressure
Segmental	MtBGAL2	Medtr1g023120.1	MtBGAL13	Medtr3g112370.1	0.117952	0.637606	0.184993	2190	508.75	1681.25	Purifying selection
Segmental	MtBGAL3	Medtr2g039120.1	MtBGAL17	Medtr4g126330.1	0.248094	0.889531	0.278904	1356	308.583	1047.42	Purifying selection
Segmental	MtBGAL5	Medtr2g094020.1	MtBGAL15	Medtr4g059680.1	0.132867	0.719971	0.184545	2505	580.5	1924.5	Purifying selection

## Sheet: Medicago-Arabidopsis
Additional file 1 One-to-one orthologous relationships between Medicago and Arabidopsis.
MtBGAL Gene Name	MtBGAL Gene ID	AtBGAL Gene Name	AtBGAL Gene ID	Ka	Ks	Ka/Ks	Effective Len	Average S-sites	Average N-sites	Selection pressure
Medtr2g039120.1	MtBGAL3	AT5G56870.1	AtBGAL4	0.212382	1.66581	0.127495	2166	494.917	1671.08	Purifying selection
Medtr2g094020.1	MtBGAL5	AT2G28470.1	AtBGAL8	0.197583	1.68526	0.117242	2499	583.333	1915.67	Purifying selection
Medtr2g100110.1	MtBGAL8	AT3G13750.1	AtBGAL1	0.143813	1.55062	0.0927451	2523	587.167	1935.83	Purifying selection
Medtr3g088520.1	MtBGAL10	AT1G77410.3	AtBGAL16	0.295512	1.61282	0.183227	2076	473.083	1602.92	Purifying selection
Medtr3g096900.1	MtBGAL11	AT5G63810.1	AtBGAL10	0.215328	2.27258	0.0947506	2202	504.833	1697.17	Purifying selection
Medtr3g096910.1	MtBGAL12	AT5G63800.1	AtBGAL6	0.288936	3.06986	0.0941203	2139	484.417	1654.58	Purifying selection
Medtr3g117840.1	MtBGAL14	AT2G16730.1	AtBGAL13	0.342505	1.93827	0.176707	2478	560.75	1917.25	Purifying selection
Medtr3g117840.1	MtBGAL14	AT4G35010.1	AtBGAL11	0.345333	1.81846	0.189904	2475	560.5	1914.5	Purifying selection
Medtr3g117840.1	MtBGAL14	AT4G38590.2	AtBGAL14	0.36127	NaN	NaN	2457	556.333	1900.67	/
Medtr4g059680.1	MtBGAL15	AT2G28470.1	AtBGAL8	0.194408	1.48319	0.131074	2505	591.667	1913.33	Purifying selection
Medtr4g073290.1	MtBGAL16	AT2G16730.1	AtBGAL13	0.307271	3.44409	0.089217	2469	553.833	1915.17	Purifying selection
Medtr4g073290.1	MtBGAL16	AT4G38590.2	AtBGAL14	0.327515	NaN	NaN	2442	548.417	1893.58	/
Medtr4g073290.1	MtBGAL16	AT4G35010.1	AtBGAL11	0.312751	2.33373	0.134013	2469	554.583	1914.42	Purifying selection
Medtr4g126330.1	MtBGAL17	AT5G56870.1	AtBGAL4	0.339433	2.04271	0.166168	1347	302.167	1044.83	Purifying selection
Medtr5g025830.1	MtBGAL21	AT1G31740.1	AtBGAL15	0.404732	1.49572	0.270594	2301	514.083	1786.92	Purifying selection

## Sheet: Medicago-soybean
					Additional file S1 One-to-one orthologous relationships between Medicago and Soybean.
					MtBGAL Gene Name	MtBGAL Gene ID	GmBGAL Gene Name	Ka	Ks	Ka/Ks	Effective Len	Average S-sites	Average N-sites	Selection pressure
					Medtr1g023120.1	MtBGAL2	KRH05876	0.0652922	0.491967	0.132717	2193	505.833	1687.17	Purifying selection
					Medtr1g023120.1	MtBGAL2	KRH15132	0.0620724	0.454602	0.136542	2193	506	1687	Purifying selection
					Medtr1g023120.1	MtBGAL2	KRH28740	0.172289	1.25093	0.137728	2229	514.5	1714.5	Purifying selection
					Medtr1g023120.1	MtBGAL2	KRH51779	0.121072	0.687649	0.176067	2097	483.333	1613.67	Purifying selection
					Medtr1g023120.1	MtBGAL2	KRH61101	0.105944	0.661993	0.160038	2199	509.583	1689.42	Purifying selection
					Medtr1g023120.1	MtBGAL2	KRH69834	0.180889	1.2394	0.145949	2223	511	1712	Purifying selection
					Medtr2g039120.1	MtBGAL3	KRH02714	0.110938	0.754175	0.147098	2166	495.667	1670.33	Purifying selection
					Medtr2g039120.1	MtBGAL3	KRH12385	0.137982	0.607027	0.227308	2157	493.417	1663.58	Purifying selection
					Medtr2g039120.1	MtBGAL3	KRH19154	0.108542	0.778261	0.139467	2166	496.083	1669.92	Purifying selection
					Medtr2g039120.1	MtBGAL3	KRH37386	0.141601	0.591108	0.239553	2157	495.333	1661.67	Purifying selection
					Medtr2g094020.1	MtBGAL5	KRH22910	0.078206	0.469868	0.166442	2508	584.75	1923.25	Purifying selection
					Medtr2g094020.1	MtBGAL5	KRH24889	0.16908	0.640856	0.263834	594	139.833	454.167	Purifying selection
					Medtr2g094020.1	MtBGAL5	KRH26431	0.086853	0.484231	0.179363	2508	583.5	1924.5	Purifying selection
					Medtr2g094020.1	MtBGAL5	KRH29942	0.112814	0.600888	0.187746	2499	580.75	1918.25	Purifying selection
					Medtr2g100000.1	MtBGAL7	KRH23308	0.0982175	0.337689	0.290852	2058	475.667	1582.33	Purifying selection
					Medtr2g100110.1	MtBGAL8	KRH23324	0.0570781	0.425125	0.134262	2508	579.333	1928.67	Purifying selection
					Medtr2g100110.1	MtBGAL8	KRH44153	0.0737796	0.480347	0.153596	2502	580.75	1921.25	Purifying selection
					Medtr2g100110.1	MtBGAL8	KRH47126	0.0727133	0.490875	0.14813	2508	581.583	1926.42	Purifying selection
					Medtr3g088520.1	MtBGAL10	KRH53267	0.116315	0.369851	0.314492	2070	472.083	1597.92	Purifying selection
					Medtr3g088520.1	MtBGAL10	KRH64633	0.123149	0.414438	0.297147	2073	476.333	1596.67	Purifying selection
					Medtr3g096900.1	MtBGAL11	KRH53957	0.0783885	0.393225	0.199348	2328	529.917	1798.08	Purifying selection
					Medtr3g096900.1	MtBGAL11	KRH63980	0.0694508	0.414051	0.167735	2322	528	1794	Purifying selection
					Medtr3g096910.1	MtBGAL12	KRH40964	0.136695	0.570847	0.23946	2094	470.833	1623.17	Purifying selection
					Medtr3g096910.1	MtBGAL12	KRH53958	0.0794586	0.473045	0.167972	2142	477.417	1664.58	Purifying selection
					Medtr3g096910.1	MtBGAL12	KRH59616	0.167059	0.676484	0.246952	1035	233.167	801.833	Purifying selection
					Medtr3g096910.1	MtBGAL12	KRH63978	0.0800323	0.481151	0.166335	2142	477.75	1664.25	Purifying selection
					Medtr3g112370.1	MtBGAL13	KRH05876	0.110723	0.605979	0.182717	2190	513.417	1676.58	Purifying selection
					Medtr3g112370.1	MtBGAL13	KRH15132	0.108778	0.591976	0.183754	2190	513.583	1676.42	Purifying selection
					Medtr3g112370.1	MtBGAL13	KRH28740	0.184502	1.21278	0.152131	2190	513.75	1676.25	Purifying selection
					Medtr3g112370.1	MtBGAL13	KRH51779	0.0957839	0.439313	0.218031	2091	490.5	1600.5	Purifying selection
					Medtr3g112370.1	MtBGAL13	KRH61101	0.0730422	0.406155	0.179838	2187	515.5	1671.5	Purifying selection
					Medtr3g112370.1	MtBGAL13	KRH69834	0.176989	1.21984	0.145092	2178	507.167	1670.83	Purifying selection
					Medtr3g117840.1	MtBGAL14	KRH24309	0.218625	0.741998	0.294643	2475	560	1915	Purifying selection
					Medtr3g117840.1	MtBGAL14	KRH60700	0.179752	0.7856	0.228808	2472	565.333	1906.67	Purifying selection
					Medtr4g059680.1	MtBGAL15	KRH24889	0.110721	0.471569	0.234792	588	139.5	448.5	Purifying selection
					Medtr4g059680.1	MtBGAL15	KRH29942	0.0827875	0.509396	0.162521	2505	589.167	1915.83	Purifying selection
					Medtr4g073290.1	MtBGAL16	KRH24309	0.170454	0.53052	0.321296	2466	553.083	1912.92	Purifying selection
					Medtr4g073290.1	MtBGAL16	KRH29286	0.162747	0.47944	0.339452	2469	556.833	1912.17	Purifying selection
					Medtr4g073290.1	MtBGAL16	KRH60700	0.239454	0.948884	0.252353	2466	559.417	1906.58	Purifying selection
					Medtr5g021190.1	MtBGAL18	KRH08131	0.080991	0.592103	0.136785	2523	581.083	1941.92	Purifying selection
					Medtr5g021190.1	MtBGAL18	KRH28740	0.067704	0.430727	0.157185	2523	584.417	1938.58	Purifying selection
					Medtr5g021190.1	MtBGAL18	KRH69834	0.0801818	0.619146	0.129504	2523	582.25	1940.75	Purifying selection
					Medtr5g021190.1	MtBGAL18	KRH76716	0.0684554	0.430719	0.158933	2520	583.917	1936.08	Purifying selection
					Medtr8g016230.1	MtBGAL23	KRH10007	0.0690565	0.575119	0.120074	2502	580.75	1921.25	Purifying selection
					Medtr8g016230.1	MtBGAL23	KRH23324	0.0683745	0.578515	0.11819	2502	581.583	1920.42	Purifying selection
					Medtr8g016230.1	MtBGAL23	KRH44153	0.056442	0.456881	0.123538	2508	586	1922	Purifying selection
					Medtr8g016230.1	MtBGAL23	KRH47126	0.0590324	0.437259	0.135006	2508	585	1923	Purifying selection
					Medtr8g085210.1	MtBGAL25	KRH42785	0.101471	0.413266	0.245533	2697	619.5	2077.5	Purifying selection

## Sheet: Medicago-rice
Additional file 1 One-to-one orthologous relationships between Medicago and rice.
MtBGAL Gene Name	MtBGAL Gene ID	OsBGAL Gene Name	OsBGLU Gene ID	Ka	Ks	Ka/Ks	Effective Len	Average S-sites	Average N-sites	Selection pressure
MtBGAL16	Medtr4g073290.1	OsBGAL11	Os09g36810.1	0.44475	NaN	NaN	2466	555.417	1910.58	/
MtBGAL19	Medtr5g022590.1	OsBGAL11	Os09g36810.1	0.439766	2.6924	0.163336	1254	276.75	977.25	Purifying selection
