# Supplementary material for: Genome-Wide Analysis of Glycoside Hydrolase Family 35 Genes and Their Potential Roles in Cell Wall Development in Medicago truncatula
Source: Plants (Basel). 2021 Aug 10;10(8):1639. doi: 10.3390/plants10081639 (PMC8401519; doi:10.3390/plants10081639)
Supplement: Supplementary file 1 [file plants-10-01639-s001.zip › Additional file S2.xlsx]

## Sheet: MtBGAL.cis-elements
Additional file S2 List of all identified cis-acting elements in all MtBGAL genes found in M. truncatula.
Gene locus	strand	start position	stop position	cis-acting elements
Medtr1g018200.1	-	285	330	ABRE
Medtr1g018200.1	+	428	473	ABRE
Medtr1g018200.1	+	1905	1954	ABRE
Medtr1g018200.1	+	427	473	ABRE3a
Medtr1g018200.1	-	427	473	ABRE4
Medtr1g018200.1	+	744	790	ARE
Medtr1g018200.1	+	944	990	ARE
Medtr1g018200.1	+	1204	1250	ARE
Medtr1g018200.1	+	802	848	LTR
Medtr1g018200.1	+	1470	1518.5	O2-site
Medtr1g018200.1	-	62	109	TATC-box
Medtr1g018200.1	+	1942	1991	TCA-element
Medtr1g018200.1	-	342	391	TC-rich repeats
Medtr1g018200.1	-	410	459	TC-rich repeats
Medtr1g018200.1	-	1626	1672	W box
Medtr1g018200.1	-	1740	1786	WRE3
Medtr1g018200.1	-	924	973	WUN-motif
Medtr1g023120.1	-	468	514	ARE
Medtr1g023120.1	-	594	640	ARE
Medtr1g023120.1	-	1423	1469	ARE
Medtr1g023120.1	-	273	320	AuxRR-core
Medtr1g023120.1	+	699	744	CGTCA-motif
Medtr1g023120.1	-	336	382	MBS
Medtr1g023120.1	-	699	744	TGACG-motif
Medtr1g023120.1	-	476	522	W box
Medtr1g023120.1	+	485	531	W box
Medtr1g023120.1	+	1273	1319	WRE3
Medtr1g023120.1	+	1945	1994	WUN-motif
Medtr2g039120.1	+	601	647	ABRE
Medtr2g039120.1	+	602	647	ABRE
Medtr2g039120.1	+	1000	1046	ARE
Medtr2g039120.1	-	1733	1780	AuxRR-core
Medtr2g039120.1	+	1747	1793	CAT-box
Medtr2g039120.1	+	1355	1400	CGTCA-motif
Medtr2g039120.1	+	322	368	LTR
Medtr2g039120.1	-	44	93	TC-rich repeats
Medtr2g039120.1	-	1355	1400	TGACG-motif
Medtr2g039120.1	-	1826	1872	WRE3
Medtr2g042610.1	-	1019	1065	ABRE
Medtr2g042610.1	+	1020	1065	ABRE
Medtr2g042610.1	+	1091	1136	ABRE
Medtr2g042610.1	+	1090	1136	ABRE3a
Medtr2g042610.1	-	1090	1136	ABRE4
Medtr2g042610.1	+	823	869	ARE
Medtr2g042610.1	+	854	900	ARE
Medtr2g042610.1	-	1426	1472	ARE
Medtr2g042610.1	+	334	380	CAT-box
Medtr2g042610.1	+	1217	1265	ERE
Medtr2g042610.1	-	1219	1267	ERE
Medtr2g042610.1	+	40	86	MBS
Medtr2g042610.1	-	1321	1370	TC-rich repeats
Medtr2g042610.1	+	1947	1996	TC-rich repeats
Medtr2g094020.1	-	237	282	ABRE
Medtr2g094020.1	-	1881	1927	ABRE
Medtr2g094020.1	+	1882	1927	ABRE
Medtr2g094020.1	-	237	283	ABRE3a
Medtr2g094020.1	+	237	283	ABRE4
Medtr2g094020.1	+	1392	1438	ARE
Medtr2g094020.1	+	1918	1964	ARE
Medtr2g094020.1	+	1923	1969	ARE
Medtr2g094020.1	-	1500	1546	CAT-box
Medtr2g094020.1	-	1088	1133	CGTCA-motif
Medtr2g094020.1	-	1765	1810	CGTCA-motif
Medtr2g094020.1	-	942	990	ERE
Medtr2g094020.1	+	988	1036	ERE
Medtr2g094020.1	-	990	1038	ERE
Medtr2g094020.1	-	535	581	MBS
Medtr2g094020.1	+	1445	1491	MBS
Medtr2g094020.1	+	184	233	O2-site
Medtr2g094020.1	+	899	946	TATC-box
Medtr2g094020.1	+	468	517	TC-rich repeats
Medtr2g094020.1	+	1088	1133	TGACG-motif
Medtr2g094020.1	+	1765	1810	TGACG-motif
Medtr2g094020.1	-	748	794	TGA-element
Medtr2g094020.1	+	232	278	W box
Medtr2g094020.1	+	345	391	WRE3
Medtr2g094020.1	-	653	699	WRE3
Medtr2g094020.1	-	215	263	WUN-motif
Medtr2g094020.1	-	280	329	WUN-motif
Medtr2g094020.1	-	281	329	WUN-motif
Medtr2g094060.1	+	813	858	ABRE
Medtr2g094060.1	+	1630	1675	ABRE
Medtr2g094060.1	+	839	885	ARE
Medtr2g094060.1	+	985	1031	LTR
Medtr2g094060.1	+	1736	1782	MBS
Medtr2g094060.1	+	242	289	P-box
Medtr2g094060.1	-	1239	1288	TC-rich repeats
Medtr2g094060.1	-	1574	1623	WUN-motif
Medtr2g094060.1	-	1575	1623	WUN-motif
Medtr2g100000.1	-	1641	1687	ABRE
Medtr2g100000.1	+	1642	1687	ABRE
Medtr2g100000.1	-	1824	1869	ABRE
Medtr2g100000.1	-	1640	1688	ABRE2
Medtr2g100000.1	-	1824	1870	ABRE3a
Medtr2g100000.1	+	1824	1870	ABRE4
Medtr2g100000.1	+	701	747	ARE
Medtr2g100000.1	-	1435	1481	ARE
Medtr2g100000.1	-	1440	1486	ARE
Medtr2g100000.1	-	1549	1595	ARE
Medtr2g100000.1	-	1922	1968	CAT-box
Medtr2g100000.1	+	1153	1198	CGTCA-motif
Medtr2g100000.1	+	1476	1521	CGTCA-motif
Medtr2g100000.1	-	1155	1203	O2-site
Medtr2g100000.1	-	1153	1198	TGACG-motif
Medtr2g100000.1	-	1476	1521	TGACG-motif
Medtr2g100000.1	+	1204	1250	W box
Medtr2g100000.1	-	436	484	WUN-motif
Medtr2g100110.1	+	42	88	ARE
Medtr2g100110.1	-	373	419	ARE
Medtr2g100110.1	-	1296	1342	ARE
Medtr2g100110.1	-	1539	1585	ARE
Medtr2g100110.1	+	1948	1994	ARE
Medtr2g100110.1	+	179	227	ERE
Medtr2g100110.1	+	1677	1725	ERE
Medtr2g100110.1	+	1531	1580	O2-site
Medtr2g100110.1	-	1136	1185	TC-rich repeats
Medtr2g100110.1	+	1960	2009	TC-rich repeats
Medtr2g100110.1	-	442	488	W box
Medtr2g100110.1	+	680	726	W box
Medtr2g100110.1	-	1121	1167	W box
Medtr2g100110.1	+	1686	1734	WUN-motif
Medtr3g005570.1	+	1157	1205	ERE
Medtr3g005570.1	-	279	327	O2-site
Medtr3g005570.1	-	1751	1800	TC-rich repeats
Medtr3g005570.1	-	1971	2020	TC-rich repeats
Medtr3g005570.1	+	1917	1963	W box
Medtr3g005570.1	+	1954	2003	WUN-motif
Medtr3g088520.1	-	921	966	ABRE
Medtr3g088520.1	-	921	967	ABRE3a
Medtr3g088520.1	+	921	967	ABRE4
Medtr3g088520.1	+	1921	1967	ARE
Medtr3g088520.1	-	1100	1145	CGTCA-motif
Medtr3g088520.1	+	1796	1841	CGTCA-motif
Medtr3g088520.1	+	1402	1450	ERE
Medtr3g088520.1	-	985	1033	HD-Zip 1
Medtr3g088520.1	-	1526	1574.5	HD-Zip 1
Medtr3g088520.1	-	743	789	LTR
Medtr3g088520.1	+	1339	1385	LTR
Medtr3g088520.1	+	482	531	O2-site
Medtr3g088520.1	-	408	457	TC-rich repeats
Medtr3g088520.1	+	1100	1145	TGACG-motif
Medtr3g088520.1	-	1796	1841	TGACG-motif
Medtr3g088520.1	+	1538	1584	TGA-element
Medtr3g096900.1	-	1880	1926	ABRE
Medtr3g096900.1	+	1881	1926	ABRE
Medtr3g096900.1	-	248	294	ARE
Medtr3g096900.1	+	434	480	ARE
Medtr3g096900.1	+	1286	1332	ARE
Medtr3g096900.1	+	1753	1800	AuxRR-core
Medtr3g096900.1	-	1261	1307	MBS
Medtr3g096900.1	-	1415	1461	WRE3
Medtr3g096910.1	-	605	650	ABRE
Medtr3g096910.1	-	547	593	ARE
Medtr3g096910.1	+	1635	1681	ARE
Medtr3g096910.1	+	748	794	CAT-box
Medtr3g096910.1	-	227	272	CGTCA-motif
Medtr3g096910.1	+	567	612	CGTCA-motif
Medtr3g096910.1	-	1123	1168	CGTCA-motif
Medtr3g096910.1	+	764	812	ERE
Medtr3g096910.1	+	1879	1925	MBS
Medtr3g096910.1	+	355	402	P-box
Medtr3g096910.1	+	249	298	TCA-element
Medtr3g096910.1	+	1682	1731	TCA-element
Medtr3g096910.1	+	1291	1340	TC-rich repeats
Medtr3g096910.1	+	227	272	TGACG-motif
Medtr3g096910.1	-	567	612	TGACG-motif
Medtr3g096910.1	+	1123	1168	TGACG-motif
Medtr3g096910.1	+	1638	1684	WRE3
Medtr3g112370.1	-	226	275	ABRE
Medtr3g112370.1	-	228	273	ABRE
Medtr3g112370.1	-	1665	1710	ABRE
Medtr3g112370.1	-	1742	1787	ABRE
Medtr3g112370.1	-	228	274	ABRE3a
Medtr3g112370.1	+	228	274	ABRE4
Medtr3g112370.1	-	843	889	ARE
Medtr3g112370.1	-	1095	1142	AuxRR-core
Medtr3g112370.1	+	1197	1242	CGTCA-motif
Medtr3g112370.1	+	1884	1929	CGTCA-motif
Medtr3g112370.1	+	1530	1578	ERE
Medtr3g112370.1	+	1580	1628	ERE
Medtr3g112370.1	-	560	607	P-box
Medtr3g112370.1	-	701	748	P-box
Medtr3g112370.1	-	1844	1891	TATC-box
Medtr3g112370.1	-	1197	1242	TGACG-motif
Medtr3g112370.1	-	1884	1929	TGACG-motif
Medtr3g112370.1	-	82	128	TGA-element
Medtr3g112370.1	-	705	751	WRE3
Medtr3g112370.1	+	1100	1146	WRE3
Medtr3g112370.1	-	1356	1405	WUN-motif
Medtr3g112370.1	-	1357	1405	WUN-motif
Medtr3g112370.1	-	1797	1846	WUN-motif
Medtr3g117840.1	-	640	686	ARE
Medtr3g117840.1	-	1446	1492	ARE
Medtr3g117840.1	-	838	885	AuxRR-core
Medtr3g117840.1	+	1969	2014	CGTCA-motif
Medtr3g117840.1	-	1259	1307	ERE
Medtr3g117840.1	+	11	57	LTR
Medtr3g117840.1	+	1599	1645	LTR
Medtr3g117840.1	+	311	361.5	MBSI
Medtr3g117840.1	-	1717	1764	TATC-box
Medtr3g117840.1	-	1969	2014	TGACG-motif
Medtr3g117840.1	-	1550	1596	W box
Medtr3g117840.1	+	1930	1976	WRE3
Medtr3g117840.1	-	1	50	WUN-motif
Medtr3g117840.1	-	2	50	WUN-motif
Medtr3g117840.1	-	417	465	WUN-motif
Medtr3g117840.1	+	782	831	WUN-motif
Medtr4g059680.1	+	977	1022	ABRE
Medtr4g059680.1	-	1533	1578	ABRE
Medtr4g059680.1	+	1731	1776	ABRE
Medtr4g059680.1	-	1533	1579	ABRE3a
Medtr4g059680.1	+	1533	1579	ABRE4
Medtr4g059680.1	-	472	518	ARE
Medtr4g059680.1	-	1513	1559	ARE
Medtr4g059680.1	+	1057	1102	CGTCA-motif
Medtr4g059680.1	-	1400	1446	LTR
Medtr4g059680.1	+	1550	1596	MBS
Medtr4g059680.1	-	1510	1560.5	MBSI
Medtr4g059680.1	-	681	730	TC-rich repeats
Medtr4g059680.1	-	1057	1102	TGACG-motif
Medtr4g059680.1	+	1170	1216	W box
Medtr4g059680.1	+	351	399	WUN-motif
Medtr4g073290.1	+	1344	1389	ABRE
Medtr4g073290.1	-	1686	1735	ABRE
Medtr4g073290.1	-	1688	1733	ABRE
Medtr4g073290.1	-	1845	1890	ABRE
Medtr4g073290.1	-	1688	1734	ABRE3a
Medtr4g073290.1	+	1688	1734	ABRE4
Medtr4g073290.1	-	685	731	ARE
Medtr4g073290.1	-	1664	1711	AuxRR-core
Medtr4g073290.1	-	166	211	CGTCA-motif
Medtr4g073290.1	-	957	1002	CGTCA-motif
Medtr4g073290.1	+	1551	1596	CGTCA-motif
Medtr4g073290.1	-	137	185	ERE
Medtr4g073290.1	+	478	526	ERE
Medtr4g073290.1	+	651	699	ERE
Medtr4g073290.1	+	1407	1455	ERE
Medtr4g073290.1	-	1856	1902	LTR
Medtr4g073290.1	+	297	346	O2-site
Medtr4g073290.1	-	104	153	TCA-element
Medtr4g073290.1	+	690	739	TCA-element
Medtr4g073290.1	+	767	816	TCA-element
Medtr4g073290.1	+	1562	1611	TC-rich repeats
Medtr4g073290.1	+	166	211	TGACG-motif
Medtr4g073290.1	+	957	1002	TGACG-motif
Medtr4g073290.1	-	1551	1596	TGACG-motif
Medtr4g073290.1	+	219	265	W box
Medtr4g073290.1	-	517	565	WUN-motif
Medtr4g126330.1	-	186	231	ABRE
Medtr4g126330.1	-	712	757	ABRE
Medtr4g126330.1	+	792	837	ABRE
Medtr4g126330.1	+	791	837	ABRE3a
Medtr4g126330.1	-	791	837	ABRE4
Medtr4g126330.1	-	85	133	ERE
Medtr4g126330.1	+	484	532	ERE
Medtr4g126330.1	+	243	289	MBS
Medtr4g126330.1	+	938	984	MBS
Medtr4g126330.1	+	304	355	MBSI
Medtr4g126330.1	+	1133	1182	TC-rich repeats
Medtr4g126330.1	-	1593	1642	TC-rich repeats
Medtr4g126330.1	+	1790	1839	TC-rich repeats
Medtr4g126330.1	+	667	715	WUN-motif
Medtr4g126330.1	-	1780	1829	WUN-motif
Medtr5g021190.1	+	189	238	ABRE
Medtr5g021190.1	+	191	237	ABRE
Medtr5g021190.1	+	192	237	ABRE
Medtr5g021190.1	+	212	261	ABRE
Medtr5g021190.1	+	214	260	ABRE
Medtr5g021190.1	+	215	260	ABRE
Medtr5g021190.1	-	820	865	ABRE
Medtr5g021190.1	-	853	898	ABRE
Medtr5g021190.1	+	190	238	ABRE2
Medtr5g021190.1	+	213	261	ABRE2
Medtr5g021190.1	-	229	275	ARE
Medtr5g021190.1	+	940	986	ARE
Medtr5g021190.1	-	1509	1554	CGTCA-motif
Medtr5g021190.1	+	711	757	MBS
Medtr5g021190.1	+	416	465	TCA-element
Medtr5g021190.1	+	467	516	TCA-element
Medtr5g021190.1	+	1689	1738	TC-rich repeats
Medtr5g021190.1	+	1509	1554	TGACG-motif
Medtr5g021190.1	+	1802	1851	WUN-motif
Medtr5g022590.1	+	920	969	ABRE
Medtr5g022590.1	-	1524	1570	ABRE
Medtr5g022590.1	+	1525	1570	ABRE
Medtr5g022590.1	+	1649	1695	ARE
Medtr5g022590.1	+	1844	1890	ARE
Medtr5g022590.1	+	1196	1243	AuxRR-core
Medtr5g022590.1	-	1327	1372	CGTCA-motif
Medtr5g022590.1	+	1341	1386	CGTCA-motif
Medtr5g022590.1	+	1389	1434	CGTCA-motif
Medtr5g022590.1	+	26	74	ERE
Medtr5g022590.1	+	904	952	ERE
Medtr5g022590.1	-	1209	1257	ERE
Medtr5g022590.1	-	1924	1970	MBS
Medtr5g022590.1	+	448	497	TCA-element
Medtr5g022590.1	+	938	987	TC-rich repeats
Medtr5g022590.1	-	1612	1661	TC-rich repeats
Medtr5g022590.1	+	1327	1372	TGACG-motif
Medtr5g022590.1	-	1341	1386	TGACG-motif
Medtr5g022590.1	-	1389	1434	TGACG-motif
Medtr5g022590.1	+	64	110	TGA-element
Medtr5g022590.1	-	1256	1302	WRE3
Medtr5g022590.1	-	21	70	WUN-motif
Medtr5g022590.1	+	1355	1404	WUN-motif
Medtr5g022590.1	-	1675	1724	WUN-motif
Medtr5g024080.1	+	886	931	ABRE
Medtr5g024080.1	-	1184	1234	ABRE
Medtr5g024080.1	+	885	931	ABRE3a
Medtr5g024080.1	-	885	931	ABRE4
Medtr5g024080.1	+	23	69	ARE
Medtr5g024080.1	+	1078	1124	ARE
Medtr5g024080.1	+	1832	1878	ARE
Medtr5g024080.1	+	1858	1904	ARE
Medtr5g024080.1	+	905	950	CGTCA-motif
Medtr5g024080.1	+	1074	1119	CGTCA-motif
Medtr5g024080.1	-	270	316	MBS
Medtr5g024080.1	+	1447	1496	TCA-element
Medtr5g024080.1	-	905	950	TGACG-motif
Medtr5g024080.1	-	1074	1119	TGACG-motif
Medtr5g024080.1	+	766	815	WUN-motif
Medtr5g025830.1	-	382	427	ABRE
Medtr5g025830.1	-	898	943	ABRE
Medtr5g025830.1	-	899	949	ABRE
Medtr5g025830.1	-	898	944	ABRE3a
Medtr5g025830.1	+	898	944	ABRE4
Medtr5g025830.1	-	1378	1424	ARE
Medtr5g025830.1	+	346	392	CAT-box
Medtr5g025830.1	+	384	429	CGTCA-motif
Medtr5g025830.1	+	814	859	CGTCA-motif
Medtr5g025830.1	+	918	963	CGTCA-motif
Medtr5g025830.1	-	381	430	O2-site
Medtr5g025830.1	+	909	958	TCA-element
Medtr5g025830.1	-	1687	1736	TCA-element
Medtr5g025830.1	-	384	429	TGACG-motif
Medtr5g025830.1	-	814	859	TGACG-motif
Medtr5g025830.1	-	918	963	TGACG-motif
Medtr5g025830.1	+	78	124	W box
Medtr5g025830.1	-	1595	1641	W box
Medtr6g007470.1	-	175	221	ARE
Medtr6g007470.1	-	258	304	ARE
Medtr6g007470.1	-	440	486	ARE
Medtr6g007470.1	-	658	704	ARE
Medtr6g007470.1	+	1861	1908	AuxRR-core
Medtr6g007470.1	-	695	741	MBS
Medtr6g007470.1	+	886	932	MBS
Medtr6g007470.1	-	1362	1408	MBS
Medtr6g007470.1	+	1800	1847	P-box
Medtr8g016230.1	-	209	254	ABRE
Medtr8g016230.1	-	1621	1670	ABRE
Medtr8g016230.1	-	1623	1668	ABRE
Medtr8g016230.1	-	127	173	ARE
Medtr8g016230.1	+	650	696	ARE
Medtr8g016230.1	+	211	256	CGTCA-motif
Medtr8g016230.1	-	904	949	CGTCA-motif
Medtr8g016230.1	+	829	877	ERE
Medtr8g016230.1	+	330	376	MBS
Medtr8g016230.1	-	208	258	O2-site
Medtr8g016230.1	+	503	552	TCA-element
Medtr8g016230.1	+	1524	1573	TCA-element
Medtr8g016230.1	-	1903	1952	TCA-element
Medtr8g016230.1	-	211	256	TGACG-motif
Medtr8g016230.1	+	904	949	TGACG-motif
Medtr8g016230.1	-	824	873	WUN-motif
Medtr8g016230.1	-	825	873	WUN-motif
Medtr8g076800.1	-	192	237	ABRE
Medtr8g076800.1	-	946	991	ABRE
Medtr8g076800.1	-	1625	1671	ABRE
Medtr8g076800.1	+	1626	1671	ABRE
Medtr8g076800.1	-	1069	1115	ARE
Medtr8g076800.1	+	1764	1810	ARE
Medtr8g076800.1	-	47	93	CAT-box
Medtr8g076800.1	-	598	643	CGTCA-motif
Medtr8g076800.1	-	1183	1231.5	HD-Zip 1
Medtr8g076800.1	+	381	427	MBS
Medtr8g076800.1	+	1871	1920	TCA-element
Medtr8g076800.1	+	598	643	TGACG-motif
Medtr8g076800.1	+	514	560	TGA-element
Medtr8g085210.1	+	708	753	ABRE
Medtr8g085210.1	-	1648	1694	CAT-box
Medtr8g085210.1	+	89	137	ERE
Medtr8g085210.1	+	1152	1200	ERE
Medtr8g085210.1	+	1736	1782	MBS
Medtr8g085210.1	+	1968	2015	TATC-box
Medtr8g085210.1	+	564	613	TCA-element
Medtr8g085210.1	+	259	308	WUN-motif
Medtr8g085210.1	+	1266	1314	WUN-motif
