# Supplementary material for: Genome-Wide Analysis of Glycoside Hydrolase Family 35 Genes and Their Potential Roles in Cell Wall Development in Medicago truncatula
Source: Plants (Basel). 2021 Aug 10;10(8):1639. doi: 10.3390/plants10081639 (PMC8401519; doi:10.3390/plants10081639)
Supplement: Supplementary file 1 [file plants-10-01639-s001.zip › Additional file S3.xlsx]

## Sheet: tissue expression pattern
	Additional file S3 Detailed information on the available expression levels of MtBGAL genes retrieved from microarray data for M. truncatula
	Gene ID	Gene ID	Leaf	Root	Stem	Flower	Pod	Seed	S_int1	S_int2	S_int4	S_int6	S_int8
	Medtr1g018200	MtBGAL1	328.718	1266.13	2195.17	217.342	103.195	14.4504	275.598	346.057	7584.44	6910.04	7711.56
	Medtr1g023120	MtBGAL2	966.975	1488.55	3053.52	697.488	3374.01	6359.22	3422.35	5124.21	1027.53	1227.05	1262.98
	Medtr2g039120	MtBGAL3	606.461	665.57	359.437	1610.85	180.7	31.1919	44.8419	527.985	1294.56	756.493	609.951
	Medtr2g094020	MtBGAL5	15.4066	12.391	13.7792	27.0651	26.4451	26.6493	14.5384	13.2325	14.506	15.1691	13.4043
	Medtr2g094060	MtBGAL6	431.879	63.9643	482.838	105.574	469.366	592.995	584.976	708.997	180.985	226.199	234.878
	Medtr2g100000	MtBGAL7	11.1332	8.27594	7.99751	7.23487	7.91588	6.55165	7.19171	6.68923	6.92663	7.50538	6.89572
	Medtr2g100110	MtBGAL8	241.37	350.742	996.094	369.999	439.252	154.444	895.873	1230.39	840.893	925.29	1023.47
	Medtr3g088520	MtBGAL10	11.6542	198.283	28.0857	236.048	114.13	42.9579	13.304	30.7497	70.9876	56.8532	41.5089
	Medtr3g096900	MtBGAL11	107.896	237.069	840.693	176.728	258.528	61.9173	2205.46	2525.54	104.797	103.981	97.4977
	Medtr3g096910	MtBGAL12	148.235	182.644	239.138	41.5394	62.6482	882.331	126.415	131.504	779.592	792.389	1056.43
	Medtr4g059680	MtBGAL15	348.121	454.716	164.426	105.018	541.534	1089.83	98.2021	116.67	111.922	78.2205	96.0986
	Medtr4g073290	MtBGAL16	12.4607	14.1017	13.2811	509.803	38.6348	14.1328	14.6168	14.7178	13.798	13.078	13.8374
	Medtr5g021190	MtBGAL18	130.642	199.042	478.861	94.2752	556.938	183.208	597.571	474.997	250.32	270.125	312.486
	Medtr6g007470	MtBGAL22	16.3327	13.9066	13.7858	13.0385	12.5877	29.5381	17.6199	13.8524	19.7918	21.6131	21.3155
	Medtr8g016230	MtBGAL23	204.135	153.55	781.019	430.517	262.902	30.7368	89.8588	976.994	1961.97	1977.76	2042.23
	Medtr8g076800	MtBGAL24	92.1543	133.695	154.083	1626.68	29.0231	13.1667	45.642	123.124	846.531	947.112	948.76
	Medtr8g085210	MtBGAL25	271.601	246.928	196.292	245.911	97.9337	296.697	99.2104	174.353	449.341	361.436	343.387
