# Supplementary material for: Genome-Wide Analysis of Glycoside Hydrolase Family 35 Genes and Their Potential Roles in Cell Wall Development in Medicago truncatula
Source: Plants (Basel). 2021 Aug 10;10(8):1639. doi: 10.3390/plants10081639 (PMC8401519; doi:10.3390/plants10081639)
Supplement: Supplementary file 1 [file plants-10-01639-s001.zip › Additional file S4.xlsx]

## Sheet: Sheet3
Table S4 List of primers used in this study
Gene	Forward primer/ Reverse primer（5’-3’）	Amplicon length(bp)
Mt1g018200/BGAL1	ATGATGGAGAGTTTAACAATGC/	2193
	TTGTGTTCTTTTCACCAATGAAA
Mt8g016230/BGAL23	ATGGCCTTCAAGCTCAATGTGT/	2517
	TCAGGTGCAAATAGCCTCTACTG
qRT_Mt1g018200/BGAL1	CACGGCAACGGTTAATGGACATAGC/	113
	TGGAATCGTCATCACTGGAGTAGGC
qRT_Mt8g016230/BGAL23	CCTCCTTGGTCTATAAGCATTCTTC/	158
	TCATCGGTAGTGGTTGTCTCTTC
qRT_Mt2g008050/Actin	GCTGACCGTATGAGCAAGGA/	114
	TGCCAAGATAGACCCACCAA
